# Supplementary material for: Body Composition According to Spinal Cord Injury Level: A Systematic Review and Meta-Analysis
Source: J Clin Med. 2021 Aug 30;10(17):3911. doi: 10.3390/jcm10173911 (PMC8432215; doi:10.3390/jcm10173911)
Supplement: Supplementary file 1 [file jcm-10-03911-s001.zip]

Archive with 1 entries (1 files):
- jcm-1291259-supplementary.pdf
